# Supplementary material for: Elucidating Novel Serum Biomarkers Associated with Pulmonary Tuberculosis Treatment
Source: PLoS One. 2013 Apr 18;8(4):e61002. doi: 10.1371/journal.pone.0061002 (PMC3630118; doi:10.1371/journal.pone.0061002)
Supplement: Figure S2 — DAVID analysis of paired sample data set. Annotation Clusters, enrichment scores, and Bonferroni-corrected p-values are provided in spreadsheet format (XLSX). (XLSX) [file pone.0061002.s002.xlsx]

## Sheet: Sheet1
Annotation Cluster	Enrichment Score: 83.01749576763416
		p-value (Bonferroni-corrected)
	signal	6.00599e-94
	signal peptide	4.5424e-93
	disulfide bond	7.84936e-69
Annotation Cluster	Enrichment Score: 58.445486770722454
		p-value (Bonferroni-corrected)
	Secreted	6.48061e-71
	GO:0005576~extracellular region	5.13526e-59
	GO:0005615~extracellular space	1.35835e-49
	GO:0044421~extracellular region part	1.48621e-47
Annotation Cluster	Enrichment Score: 28.642746811176313
		p-value (Bonferroni-corrected)
	GO:0009611~response to wounding	1.73439e-36
	GO:0006952~defense response	4.32539e-22
	GO:0006954~inflammatory response	1.60682e-19
Annotation Cluster	Enrichment Score: 16.859976579934965
		p-value (Bonferroni-corrected)
	hsa04610:Complement and coagulation cascades	1.89165e-20
	GO:0042060~wound healing	2.46618e-16
	GO:0007599~hemostasis	1.63105e-15
	blood coagulation	3.19153e-16
	GO:0007596~blood coagulation	8.29696e-15
	GO:0050817~coagulation	8.29696e-15
	GO:0050878~regulation of body fluid levels	7.22755e-13
	GO:0030168~platelet activation	4.89088e-05
Annotation Cluster	Enrichment Score: 14.250642339320128
		p-value (Bonferroni-corrected)
	GO:0002526~acute inflammatory response	6.45022e-14
	acute phase	3.88423e-12
	GO:0006953~acute-phase response	1.18291e-09
Annotation Cluster	Enrichment Score: 13.460056934270545
		p-value (Bonferroni-corrected)
	GO:0005539~glycosaminoglycan binding	5.38347e-13
	GO:0030246~carbohydrate binding	2.98161e-12
	GO:0030247~polysaccharide binding	3.72702e-12
	GO:0001871~pattern binding	3.72702e-12
	GO:0008201~heparin binding	5.83485e-11
	heparin-binding	3.48138e-09
Annotation Cluster	Enrichment Score: 12.995486525261226
		p-value (Bonferroni-corrected)
	GO:0031983~vesicle lumen	2.6643e-23
	GO:0060205~cytoplasmic membrane-bounded vesicle lumen	4.43754e-22
	GO:0031091~platelet alpha granule	1.64179e-19
	GO:0031093~platelet alpha granule lumen	2.13103e-19
	GO:0030141~secretory granule	7.15081e-15
	GO:0044433~cytoplasmic vesicle part	2.1233e-12
	GO:0031988~membrane-bounded vesicle	1.12682e-07
	GO:0016023~cytoplasmic membrane-bounded vesicle	2.05708e-07
	GO:0031982~vesicle	1.94938e-06
	GO:0031410~cytoplasmic vesicle	8.61882e-06
Annotation Cluster	Enrichment Score: 11.192778045345973
		p-value (Bonferroni-corrected)
	domain:Peptidase S1	4.97224e-12
	GO:0004252~serine-type endopeptidase activity	3.72702e-12
	IPR001314:Peptidase S1A, chymotrypsin	1.2351e-11
	GO:0004175~endopeptidase activity	1.39142e-11
	GO:0008236~serine-type peptidase activity	7.06477e-11
	IPR001254:Peptidase S1 and S6, chymotrypsin/Hap	8.01453e-11
	GO:0017171~serine hydrolase activity	8.83718e-11
	zymogen	1.20728e-10
	serine proteinase	3.31428e-10
	Protease	8.37804e-10
	GO:0008233~peptidase activity	1.37486e-09
	Serine protease	1.58377e-09
	IPR018114:Peptidase S1/S6, chymotrypsin/Hap, active site	3.20254e-09
	SM00020:Tryp_SPc	7.34013e-09
	GO:0070011~peptidase activity, acting on L-amino acid peptides	4.6638e-08
	active site:Charge relay system	1.11546e-06
	GO:0006508~proteolysis	0.0299381
	hydrolase	0.0160366
Annotation Cluster	Enrichment Score: 10.955845478585891
		p-value (Bonferroni-corrected)
	GO:0004866~endopeptidase inhibitor activity	1.49213e-18
	GO:0030414~peptidase inhibitor activity	6.19848e-18
	GO:0004857~enzyme inhibitor activity	1.28375e-12
	protease inhibitor	2.06102e-12
	GO:0004867~serine-type endopeptidase inhibitor activity	1.98812e-09
	Serine protease inhibitor	2.57964e-09
	site:Reactive bond	7.45898e-08
	serine proteinase inhibitor	1.30411e-06
	IPR000215:Protease inhibitor I4, serpin	0.000335199
	PIRSF001630:serpin	0.000593921
	GO:0002020~protease binding	0.00252074
	SM00093:SERPIN	0.00106089
Annotation Cluster	Enrichment Score: 8.121728432887654
		p-value (Bonferroni-corrected)
	cell adhesion	1.50313e-06
	GO:0007155~cell adhesion	2.15833e-05
	GO:0022610~biological adhesion	2.235e-05
Annotation Cluster	Enrichment Score: 7.857494699405822
		p-value (Bonferroni-corrected)
	GO:0051241~negative regulation of multicellular organismal process	1.70429e-07
	GO:0030195~negative regulation of blood coagulation	2.57086e-06
	GO:0030193~regulation of blood coagulation	6.26589e-06
	GO:0050819~negative regulation of coagulation	7.86992e-06
	GO:0050818~regulation of coagulation	2.18019e-05
Annotation Cluster	Enrichment Score: 6.887800010777238
		p-value (Bonferroni-corrected)
	hsa04060:Cytokine-cytokine receptor interaction	3.34222e-11
	GO:0005125~cytokine activity	4.30926e-10
	cytokine	1.27355e-09
	GO:0006935~chemotaxis	9.74846e-07
	GO:0042330~taxis	9.74846e-07
	IPR001811:Small chemokine, interleukin-8-like	1.03006e-06
	chemotaxis	3.51033e-06
	inflammatory response	6.82958e-06
	GO:0008009~chemokine activity	7.51993e-06
	GO:0042379~chemokine receptor binding	1.34941e-05
	IPR018048:Small chemokine, C-X-C, conserved site	2.2213e-05
	SM00199:SCY	6.9282e-06
	PIRSF002522:CXC chemokine	2.86362e-05
	GO:0007626~locomotory behavior	0.000584507
	IPR001089:Small chemokine, C-X-C	0.00018534
	GO:0007610~behavior	0.00836007
	IPR002473:Small chemokine, C-X-C/Interleukin 8	0.0108623
Annotation Cluster	Enrichment Score: 6.760362997866251
		p-value (Bonferroni-corrected)
	domain:Ig-like C2-type 1	8.08751e-10
	domain:Ig-like C2-type 2	8.88408e-10
	IPR003598:Immunoglobulin subtype 2	1.24015e-08
	IPR013098:Immunoglobulin I-set	1.63708e-08
	Immunoglobulin domain	1.45593e-08
	domain:Ig-like C2-type 3	1.3945e-07
	IPR013151:Immunoglobulin	8.02173e-08
	domain:Ig-like C2-type 5	1.1961e-05
	SM00408:IGc2	1.50767e-06
	domain:Ig-like C2-type 4	1.63083e-05
	IPR007110:Immunoglobulin-like	2.14502e-05
	IPR013783:Immunoglobulin-like fold	0.000133559
	IPR003599:Immunoglobulin subtype	0.000170769
	domain:Fibronectin type-III 2	0.00263484
	domain:Fibronectin type-III 1	0.00282371
	domain:Fibronectin type-III 3	0.00496996
	IPR008957:Fibronectin, type III-like fold	0.0138326
Annotation Cluster	Enrichment Score: 6.513631012511141
		p-value (Bonferroni-corrected)
	GO:0030334~regulation of cell migration	3.23818e-08
	GO:0040012~regulation of locomotion	3.79813e-08
	GO:0051270~regulation of cell motion	3.3184e-07
	GO:0040017~positive regulation of locomotion	6.87219e-07
	GO:0030335~positive regulation of cell migration	2.26693e-06
	GO:0051272~positive regulation of cell motion	7.66474e-06
	GO:0008284~positive regulation of cell proliferation	0.000258635
Annotation Cluster	Enrichment Score: 6.382973768072646
		p-value (Bonferroni-corrected)
	gpi-anchor	7.76442e-08
	propeptide:Removed in mature form	1.05355e-05
	lipoprotein	0.00199922
	GO:0031225~anchored to membrane	0.00521944
	lipid moiety-binding region:GPI-anchor amidated serine	0.033448
Annotation Cluster	Enrichment Score: 6.381892989930859
		p-value (Bonferroni-corrected)
	GO:0050727~regulation of inflammatory response	1.18773e-09
	GO:0031348~negative regulation of defense response	0.00242656
	GO:0050728~negative regulation of inflammatory response	0.0149414
Annotation Cluster	Enrichment Score: 5.766209887182889
		p-value (Bonferroni-corrected)
	GO:0048589~developmental growth	0.00200929
	GO:0040007~growth	0.00214144
	GO:0031099~regeneration	0.00241888
	GO:0042246~tissue regeneration	0.0181236
Annotation Cluster	Enrichment Score: 5.093484237271428
		p-value (Bonferroni-corrected)
	GO:0030334~regulation of cell migration	3.23818e-08
	GO:0051270~regulation of cell motion	3.3184e-07
	GO:0014910~regulation of smooth muscle cell migration	2.41729e-05
Annotation Cluster	Enrichment Score: 5.03912245884617
		p-value (Bonferroni-corrected)
	GO:0043067~regulation of programmed cell death	7.05676e-05
	GO:0010941~regulation of cell death	7.73655e-05
	GO:0042981~regulation of apoptosis	0.000181139
	GO:0043069~negative regulation of programmed cell death	0.0265339
	GO:0060548~negative regulation of cell death	0.027886
Annotation Cluster	Enrichment Score: 5.007846862267697
		p-value (Bonferroni-corrected)
	Antimicrobial	0.000564196
	GO:0042742~defense response to bacterium	0.0201115
	antibiotic	0.00471438
Annotation Cluster	Enrichment Score: 4.847304827557594
		p-value (Bonferroni-corrected)
	GO:0007584~response to nutrient	0.00395591
	GO:0048545~response to steroid hormone stimulus	0.0199874
	GO:0031667~response to nutrient levels	0.0262129
Annotation Cluster	Enrichment Score: 4.652312171554018
		p-value (Bonferroni-corrected)
	glycosylation site:N-linked (Glc) (glycation)	1.00554e-05
	glycation	3.05163e-05
Annotation Cluster	Enrichment Score: 4.569289937199638
		p-value (Bonferroni-corrected)
	GO:0031012~extracellular matrix	0.00542669
	extracellular matrix	0.00881437
	GO:0005578~proteinaceous extracellular matrix	0.00732416
Annotation Cluster	Enrichment Score: 4.4413411706947885
		p-value (Bonferroni-corrected)
	GO:0002526~acute inflammatory response	6.45022e-14
	GO:0048584~positive regulation of response to stimulus	3.26866e-08
	GO:0002684~positive regulation of immune system process	6.92001e-05
	GO:0006959~humoral immune response	7.5607e-05
	GO:0006956~complement activation	0.000480238
	GO:0002541~activation of plasma proteins involved in acute inflammatory response	0.00058217
	GO:0050778~positive regulation of immune response	0.000868958
	GO:0002252~immune effector process	0.0162008
	GO:0016485~protein processing	0.0201115
	GO:0045087~innate immune response	0.0214224
	complement alternate pathway	0.00405428
	GO:0002253~activation of immune response	0.0319996
	complement pathway	0.00659939
	GO:0051604~protein maturation	0.0423264
	innate immunity	0.0116132
	h_alternativePathway:Alternative Complement Pathway	0.0112411
	IPR016060:Complement control module	0.0410634
	h_compPathway:Complement Pathway	0.0210085
Annotation Cluster	Enrichment Score: 4.130616183620647
		p-value (Bonferroni-corrected)
	IPR000010:Proteinase inhibitor I25, cystatin	3.29531e-05
	SM00043:CY	7.97878e-05
	domain:Cystatin 1	0.00558846
	domain:Cystatin 2	0.00558846
	GO:0004869~cysteine-type endopeptidase inhibitor activity	0.00588181
Annotation Cluster	Enrichment Score: 4.052462047448763
		p-value (Bonferroni-corrected)
	GO:0042592~homeostatic process	0.000117374
	GO:0048878~chemical homeostasis	0.000830388
	GO:0030005~cellular di-, tri-valent inorganic cation homeostasis	0.0262343
	GO:0055066~di-, tri-valent inorganic cation homeostasis	0.0465169
Annotation Cluster	Enrichment Score: 4.041695851166527
		p-value (Bonferroni-corrected)
	GO:0001501~skeletal system development	0.0212356
	GO:0001503~ossification	0.0253728
	GO:0060348~bone development	0.0453846
Annotation Cluster	Enrichment Score: 3.9213291824047216
		p-value (Bonferroni-corrected)
	IPR000562:Type II fibronectin, collagen-binding	0.000285197
	SM00059:FN2	0.000480761
Annotation Cluster	Enrichment Score: 3.8727407217543153
		p-value (Bonferroni-corrected)
	GO:0006928~cell motion	1.15073e-05
Annotation Cluster	Enrichment Score: 3.7683817948224463
		p-value (Bonferroni-corrected)
	GO:0051050~positive regulation of transport	0.00444447
	GO:0051222~positive regulation of protein transport	0.0188555
	GO:0032880~regulation of protein localization	0.0214224
Annotation Cluster	Enrichment Score: 3.6480936797487855
		p-value (Bonferroni-corrected)
	growth factor	1.40602e-05
	mitogen	9.95501e-05
Annotation Cluster	Enrichment Score: 3.638806829653257
		p-value (Bonferroni-corrected)
	kringle	0.0164782
	IPR018059:Kringle, subgroup	0.0192618
	IPR018056:Kringle, conserved site	0.0315223
	IPR000001:Kringle	0.0315223
	SM00130:KR	0.035488
Annotation Cluster	Enrichment Score: 3.5255469961665273
		p-value (Bonferroni-corrected)
	GO:0010033~response to organic substance	1.23853e-05
	GO:0009725~response to hormone stimulus	0.00969432
	GO:0009719~response to endogenous stimulus	0.0109692
	GO:0048545~response to steroid hormone stimulus	0.0199874
Annotation Cluster	Enrichment Score: 3.4007875204513938
		p-value (Bonferroni-corrected)
	GO:0014910~regulation of smooth muscle cell migration	2.41729e-05
Annotation Cluster	Enrichment Score: 3.3534540539683504
		p-value (Bonferroni-corrected)
	metalloprotease inhibitor	0.0286374
	metalloenzyme inhibitor	0.0422925
Annotation Cluster	Enrichment Score: 3.3314605750410893
		p-value (Bonferroni-corrected)
	GO:0034358~plasma lipoprotein particle	0.00539282
	GO:0032994~protein-lipid complex	0.00539282
Annotation Cluster	Enrichment Score: 3.2795760321542433
		p-value (Bonferroni-corrected)
	h_amiPathway:Acute Myocardial Infarction	0.000177918
	gamma-carboxyglutamic acid	0.00071202
	beta-hydroxyaspartic acid	0.000742144
	carboxyglutamic acid	0.000742144
	calcium binding	0.00108127
	h_extrinsicPathway:Extrinsic Prothrombin Activation Pathway	0.0010236
	IPR002383:Coagulation factor, Gla region	0.00549911
	domain:Gla	0.0146843
	IPR000294:Gamma-carboxyglutamic acid-rich (GLA) domain	0.0108623
	vitamin K	0.0181488
	thrombophilia	0.0181488
	SM00069:GLA	0.01248
	h_intrinsicPathway:Intrinsic Prothrombin Activation Pathway	0.0210085
Annotation Cluster	Enrichment Score: 3.2363675396592373
		p-value (Bonferroni-corrected)
	GO:0040007~growth	0.00214144
Annotation Cluster	Enrichment Score: 2.8661130704947184
		p-value (Bonferroni-corrected)
	GO:0010035~response to inorganic substance	0.00153593
Annotation Cluster	Enrichment Score: 2.8570723350751956
		p-value (Bonferroni-corrected)
	GO:0007167~enzyme linked receptor protein signaling pathway	3.72355e-05
	tyrosine-specific protein kinase	2.51346e-05
	IPR008266:Tyrosine protein kinase, active site	0.000248386
	phosphotransferase	0.000226737
	tyrosine-protein kinase	0.000228063
	ATP	0.000237455
	GO:0007169~transmembrane receptor protein tyrosine kinase signaling pathway	0.0047125
	IPR001245:Tyrosine protein kinase	0.00151161
	GO:0004714~transmembrane receptor protein tyrosine kinase activity	0.00236741
	SM00219:TyrKc	0.00988889
Annotation Cluster	Enrichment Score: 2.832111814427249
		p-value (Bonferroni-corrected)
	GO:0010743~regulation of foam cell differentiation	0.00390604
	GO:0034381~lipoprotein particle clearance	0.00706291
Annotation Cluster	Enrichment Score: 2.632089925155713
		p-value (Bonferroni-corrected)
	extracellular matrix	0.00881437
Annotation Cluster	Enrichment Score: 2.589728231561291
		p-value (Bonferroni-corrected)
	GO:0030162~regulation of proteolysis	0.0352409
Annotation Cluster	Enrichment Score: 2.541055191143139
		p-value (Bonferroni-corrected)
	calcium	5.0773e-06
	GO:0005509~calcium ion binding	0.0051782
Annotation Cluster	Enrichment Score: 2.536907630353502
		p-value (Bonferroni-corrected)
	propeptide:Activation peptide	0.000152387
	metal ion-binding site:Calcium 1	0.0116357
	collagen degradation	0.0129561
	metal ion-binding site:Calcium 2	0.0371127
Annotation Cluster	Enrichment Score: 1.8866108235227257
		p-value (Bonferroni-corrected)
	GO:0014910~regulation of smooth muscle cell migration	2.41729e-05
Annotation Cluster	Enrichment Score: 1.6588499771985241
		p-value (Bonferroni-corrected)
	GO:0034381~lipoprotein particle clearance	0.00706291
	GO:0034358~plasma lipoprotein particle	0.00539282
	GO:0032994~protein-lipid complex	0.00539282
Annotation Cluster	Enrichment Score: 1.3901891582691086
		p-value (Bonferroni-corrected)
	GO:0005577~fibrinogen complex	0.0354967
